# Supplementary material for: Type I Interferons and Malaria: A Double-Edge Sword Against a Complex Parasitic Disease
Source: Front Cell Infect Microbiol. 2020 Dec 2;10:594621. doi: 10.3389/fcimb.2020.594621 (PMC7738626; doi:10.3389/fcimb.2020.594621)
Supplement: Supplementary file 1 [file Table_1.xlsx]

## Sheet: Sheet1
	Parasite strain	Host	IFN-Is subtype and intensity	Parasite stages	Time measured	IFN-Is types measured	Cell source	IFN-Is effect	Modification of IFN-Is pathways	Putative mechanism	Reference
1	P. b ANKA & P.y 17XNL	C57BL/6 and BALB/c mouse		Liver	6-52 hpi	IFN-I signature gene transcripts	Hepatocytes	Protective	Ifnar1-/-, Mda5-/-	IFN-Is recruite leukocytes to liver	Liehl et al., 2014
2	P. b ANKA & P.y 17XNL	C57BL/6 and BALB/c mouse	IFN-b 20-30 pg/ml (Liver homogenates)	Liver	72 hpi	IFN-b protein and other transcripts		Protective	Ifnar1-/-, Ifn-g-/-	IFN-Is recruite NKT to liver	Miller et al., 2014
3	P. b ANKA	BALB/c mouse	IFN-a 6000 pg/ml by BV or 8691 pg/mouse injection	Liver	6 hpi (Baculovirus)	IFN-a protein		Protective	Tlr-9-/-	BV induced IFN-I responses to kill liver stage parasites	Emran et al., 2018
4	P. berghei	CF1 mouse		Liver	8 or 16 hpi (NDV or statolon)	Serum anti-VSV unit		Protective			Jahiel et at., 1968
5	P. berghei	CF1 mouse		Liver	Before being injected	Serum anti-VSV unit		Protective			Jahiel et at., 1970
6	P. falciparum	Children	IFN-a		1-3 weeks of illness	Serum anti-VSV unit		Positively correlated with NK cell activity			Ojo-Amaize et al., 1981
7	P. yoelii N67	C57BL/6 mouse	IFN-b 0-100 fold	Blood	2-16 days pi	IFN-I signature gene transcripts	cDC and pDC	Protective (suppress early parasitemia)	Ifnar1-/-, Mda5-/- or IFNAR1 blockade	Phagocytosis of iRBC stimulates MDA5 mediated IFN-I responses	Wu et al., 2014
8	P. yoelii YM	C57BL/6 mouse	IFN-a and -b >1,000 pg/ml	Blood	18, 24, 48 hpi	Serum IFN-a/b and spleen transcripts	pDCs	Protective	Ifnar1-/-, IFNAR1 blockade, Mda5-/-, Sting-/-	STING, MAVS mediated IFN-Is inhibit TLR7 mediated IFNIs	Yu et al., 2016
9	P. y 265 BY and 17XNL	C57BL/6 mouse	Reconbinant human IFN-a treatment	Liver and Blood	4-25 days treatment	5 × 10E4 U, 4 days for Liver; 25 days for blood		Protective only for blood stages		IFN-a inhibits reticulocyte production	Vigario et al., 2001
10	P. berghei ANKA	C57BL/6 mouse	Reconbinant human IFN-a treatment	Blood	0-25 days treatment			Protective (ECM and parasitemia but not anemia)		IFN-a regulates IFN-g, ICAM-I and CD8T sequestration	Vigario et al., 2007
11	P. berghei ANKA	C57BL/6 mouse	IFN-b treatment	Blood	10 days treatment	800,000 U/mouse/day		Protective (ECM)		IFN-b reduces CXCL9, ICAM-1, CXCR3, TNF-α and T-cell infiltration	Morrrell et al., 2011
12	P. falciparum	Children	IFN-a 0-50 pg/ml	Blood		Serum		Protective		Lower IFN-a associated with enhanced susceptibility to severe malarial anemia and mortality	Kempaiah et al., 2012
13	P. falciparum	Children		Blood		Transcripts	Peripheral blood cells	Protective		IFN-I pathway is associated with mild malaria following an episode of severe malaria	Subramanian et al., 2015
14	P. falciparum	Children		Blood				protective		Ifnar1 variants are associated with protection against cerebral malaria	Aucan et al., 2003
15	P. vivax & P. chabaudi	Uncomplicated P. vivax patients and C57BL/6 mouse		Blood		IFN-I Signature Gene Transcripts in neutrophils		Parasite control and tissue damage	Ifnar1-/-	IFNAR signaling recruites neutrophils	Rocha et al., 2015
16	P. chabaudi	C57BL/6, BALB/c and 129/Sv mouse	IFN-a 15 fold at D3 pi	Blood	1 and 3 dpi	IFN-a transcripts in pDCs	pDCs	Minimal effect on parasitemia, body weight loss and temperature drop	IFNαβR-/- and Tlr9-/-	TLR9 mediated IFN-I responses by pDCs contribute to early parasite control but not clearnce	Voisine et al., 2010
17	P. chabaudi AS	C57BL/6 mouse	IFN-a 450 mg/ml and IFN-b 35 mg/ml at 24 hpi	Blood	0-70 hpi	serum	Splenic red pulp macrophages	Despensable	Ifnar1-/-, Ifngr1-/-, Tlr9-/-	pDCs and splenic RPMs generate IFN-Is via TLR9, MYD88, and IRF7 but it's dispensable for parasite control	Kim et al., 2012
18	P. chabaudi AS, P. berghei ANKA , P. y YM et al.	C57BL/6 mouse	IFN-a 500 pg/ml, IFN-b 40 pg/ml 24 hpi in plasma	Blood	24 hpi	Spleen and Plasma		Despensable	Trif-/-, Tlr7-/-, Tlr9-/-, Myd88-/-	TLR7 plays a centrral role in early immune activation, especillay IFNI production, but dispensable for parasite control	Baccarella et al., 2013
19	P.y 17XNL	C57BL/6 mouse		Liver				Limit adaptive immunity	Ifnar1-/-, Irf3-/- or IFNAR1 blockade	IFN-Is signaling impairs hepatic CD8 T cell memory	Minkah et al., 2019
20	P. berghei ANKA and P. chabaudi AS	C57BL/6 mouse	IFN-a 20 pg/ml at 24 hpi, 70 pg/ml at 48 hpi	Blood	24 and 48 hpi	Spleen IFN-a		protective wihtout or reduced IFN-I signaling	Ifnar1-/-	IFN-Is inhibit CD4+ T‐bet+ T‐cell‐derived IFN‐γ and Th1 response	Haque et al., 2011
21	P. berghei ANKA	C57BL/6 mouse	IFN-a 1500 pg/ml in spleen and 200 pg/ml in serum at 4 dpi	Blood	0-6 dpi	Spleen and serum IFN-a		protective wihtout or reduced IFN-I signaling	Ifnar1-/- and IFNAR1 blockage	IFN-Is limit cDCs to prime IFN-γ–producing Th1 cells	Haque et al., 2014
22	P. y 17XNL	C57BL/6 mouse		Blood				protective wihtout or reduced IFN-I signaling	Ifnar1-/-	IFN-Is promote T regulatory 1 cells and limit humoral responses	Zander et al., 2016
23	P. falciparum	Human	IFN-a 2.5-10 pg/ml in culture media	Blood	0, 7 and 14 dpi	PBMC culture	PBMC	protective wihtout or reduced IFN-I signaling		IFN-Is promote Tr1 cells and inhibit Th1 cells	Montes de Oca et al., 2016
24	P. chabaudi AS and P. y 17XNL	C57BL/6 mouse		Blood				protective wihtout or reduced IFN-I signaling	Ifnar1-/-	IFNAR1-signalling obstructs ICOS-mediated Humoral Immunity	Sebina et al., 2016
25	P. berghei ANKA	C57BL/6 mouse		Liver and blood				Promote ECM	Ifnar1-/-	IFN-Is contribute to brain T‐cell responses and microvascular pathology	Palomo et al., 2013
26	P. falciparum and P.y YM	Children and C57BL/6 mouse	IFN-a not detected in human, 50-100 pg/ml at 1.5 dpi in mouse	Blood	1-5 dpi in mouse	Serum		protective wihtout or reduced IFN-I signaling	Ifnar1-/-	IFN-Is promote immune cell activation, inflammatory response, and death	Spaulding et al., 2016
27	P. falciparum and P. berghei ANKA	Children and C57BL/6 mouse						IFNAR1 signaling contribute to ECM and Ifnar1 is associated with human CM.	Ifnar1-/-	IFNAR1 expression on CD8+T promotes ECM	Ball et al., 2013
28	P. falciparum	Children		Blood				Promote CM		Increased IFNAR1 expression is associated with CM	Feintuch et al., 2018
	IFN-Is protective
	No obvious protective effect
	Better survival without or with reduced IFN-I signaling; INF-I levels could be high at some point of infection.
